# Supplementary material for: Exposure to Airborne Pesticides and Its Residue in Blood Serum of Paddy Farmers in Malaysia
Source: Int J Environ Res Public Health. 2022 Jun 2;19(11):6806. doi: 10.3390/ijerph19116806 (PMC9180057; doi:10.3390/ijerph19116806)
Supplement: Supplementary file 1 [file ijerph-19-06806-s001.zip]

Archive with 1 entries (1 files):
- ijerph-1683625-supplementary.pdf
